# Supplementary material for: HaRePo (harm reduction by post): an innovative and effective harm reduction programme for people who use drugs using email, telephone, and post service
Source: Harm Reduct J. 2020 Aug 24;17:59. doi: 10.1186/s12954-020-00403-1 (PMC7444046; doi:10.1186/s12954-020-00403-1)
Supplement: Supplementary file 1 — Additional file 1:. HR tools list provided by HaRePo [file 12954_2020_403_MOESM1_ESM.xlsx]

## Sheet: English
ACIDIFIERS
Ascorbic acid	10mg
SODIUM BICARBONATE
1 g
0,5 g
CONDOM
Condom	Men condom
Condom	Women condom
COOKERS/CUPS	Volume
Stericup without handle	2,5 mL
Stericup with handle	2,5 mL
Maxicup with handle	5 mL
CREAM	Volume
Foot care cream	5 mL
Healing Cream	2 mL
Healing Cream dermyl oligo	2 mL
FILTERS	Size	Porosity
Sterifilt	10 mm	Porosity 10 μm
Wheel filters	15 mm	Porosity of 0,22 μm
Wheel filters	25 mm	Porosity of 0,22 μm
Wheel filters	28 mm	Porosity of 0,22 μm
Wheel filters	33 mm	Porosity of 0,22 μm
Universal filter	18 mm	Porosity of 0,22 μm
Foils
Foils	Thick aluminium foils
GAUZE STAINLESS STEEL	for crack inhalation
GLASS TUBE	for crack inhalation
Gloves
for FIST	L
for FIST	XL
KIT
Injection Kit	Steribox / Kit +	1 mL
Injection Kit	Kit Expert	1 mL
Injection Kit	Kit Expert	2 mL
Plug	Plug
Inhalation	Kit Crack
LUBRICANT GEL	Volume
Water	5 mL
Water	50 mL
Silicone	30 mL
Intimate lubricant gel FIST	300 mL
MOUTHPIECE	For crack inhalation
NALOXONE®
Nalscue®	0,9 mg/0,1mL
Prenoxad®	0,91 mg/mL
NEEDLES
G18 - 40 mm
G20 - 25 mm
G21 - 40 mm
G21 - 40 mm	TOTAL DOSE
G22 - 30 mm
G23 - 25 mm
G23 - 30 mm	TOTAL DOSE
G23 - 30 mm
G25 - 16 mm
G25 - 16 mm	TOTAL DOSE
G25 - 25 mm	TOTAL DOSE
G26 - 10 mm
G26 - 16 mm
G26 - 12 mm
G27 - 13 mm
G27 - 19 mm
G30 - 13 mm
G30 - 12,7 mm
PHYSIOLOGICAL SERUM
5 mL
SEX TOY CLEANER LOTION
SNORTER STRAW
SURGICAL DRAPES
SURVIVAL BLANKET
SYRINGE CONTAINER
0,6 L
1,5 L
2,5 L
5 L
50 L
Syringes
1 ml NEVERSHARE	With needle
1 ml BD	With needle
1 ml CHIRANA	Without needle
1 ml BD	Without needle
2,5 ml TERUMO	Without needle
3ml EMERALD	Without needle
5 ml TERUMO	Without needle
10 ml BD	Without needle
20 ml BD	Without needle
Swabs
Swabs for the disinfection	Pads 70 % Isopropyl Alcohol
Swabs for the disinfection	Chlorhexidine Gluconate à 20%
Swabs for the disinfection	VCH specific
Swabs intimate hygiene
Test
Screening test for Hepatitis B and C, HIV	Dried Blood Spot test
Pregnancy test
Token for Automatic Kit Dispenser
For Injection Kit
For Inhalation Kit
Tourniquets
Tourniquets	Clip
Tourniquets	Latex
Tourniquets	Latex free
Water	Volume
Sterile water	5mL

## Sheet: Francais
Code article	Article
COU-COUSUR	Couverture de survie
COU-CREPIE	crème pour pieds abimés
DAS-CON0.6	Container DASRI 0.6 L
DAS-CON1.5	Container DASRI 1.5 L
DAS-CON2.5	Container DASRI 2.5 L
DAS-CON5LX	Container DASRI 5 L
DEP-BUVARD	Kit buvard Spot-to-Lab VHC VHB VIH
INH-ALU20F	Carnet de 20 feuilles d aluminium
INH-BIC1G	Dose bicarbonate 1 g
INH-BIC500	Dose bicarbonate 500 mg
INH-EMBOUT	Embout pour pipe a crack
INH-FILTRE	Filtre pour pipe a crack
INH-KITBAS	Kit base en sachet
INH-PIPEDR	Pipe a crack droite
INJ-1NSCHI	Seringhe 1 cc non-sertie CHIRANA
INJ-AIG18G	AIguille 18G rose long 40
INJ-AIG20	Aiguille G20 - 25 mm - Jaune
INJ-AIG21	Aiguille G21 - 40 mm - Vert
INJ-AIG21F	Aiguille G21 - 40 mm - FVM - Vert
INJ-AIG22G	Aiguilles G22 noire long 30
INJ-AIG23C	Aiguille G23 - 25 mm - Bleu
INJ-AIG23F	Aiguille G23 - 30 mm - FVM - Bleu
INJ-AIG23L	Aiguille G23 - 30 mm - Bleu
INJ-AIG25C	Aiguille G25 - 16 mm - Orange
INJ-AIG25F	Aiguille G25 - 16 mm - FVM - Orange
INJ-AIG25L	Aiguille G25 - 25 mm - FVM - Orange
INJ-AIG26C	Aiguille G26 - 10 mm - Maron
INJ-AIG26L	Aiguille G26 - 16 mm - Maron
INJ-AIG26M	Aiguille G26 - 12 mm - Maron
INJ-AIG27C	Aiguille G27 - 13 mm - Gris
INJ-AIG27L	Aiguille G27 - 19 mm - Gris
INJ-AIG30C	Aiguille G30 - 13 mm - Jaune
INJ-AIG30PIC	Aiguille G30 - 13 mm - Jaune - PIC
INJ-ASC100	Acide ascorbique 100 mg
INJ-CHAMSO	Champs de soin
INJ-CRECIC	Creme cicatrisante
INJ-CREDER	Creme cicatrisante dermyl oligo
INJ-CUPCLA	Stericup Clasic
INJ-CUPMAX	Maxicup
INJ-CUPUNI	Stericup Universel
INJ-EAU5ML	Fiole eau 5 ml
INJ-GARCAO	Garrot caoutchouc
INJ-GARCLI	Garrot Clip
INJ-GARSLA	Garrot sans latex - Vert
INJ-JETONS	Jeton Prevention Sida
INJ-KIPLUG	Kit Plug
INJ-KIT+CA	Kit+ cartonne
INJ-KITEX1	Kit Exper 1 ml
INJ-KITEX2	Kit Exper 2 ml
INJ-LINCHL	Lingette chlorhexidine
INJ-LINVHC	Lingette chlorhexidine VHC
INJ-SER10N	Seringhe 10 ml non-sertie
INJ-SER1FV	Seringhe 1 cc non-sertie - FVM
INJ-SER1NS	Seringhe 1 cc non-sertie
INJ-SER1SE	Seringhe 1 cc sertie
INJ-SER20N	Seringhe 20 ml non-sertie
INJ-SER2NS	Seringhe 2 ml non-sertie
INJ-SER5NS	Seringhe 5 ml non-sertie
INJ-SERNEV	Seringhe 1 cc sertie NEVERSHARE blanche
INJ-STEFIL	Sterifilt
INJ-TAMALC	Tampon alcool
INJ-TOUP15	Filtre toupie 15 mm - Blanche
INJ-TOUP25	Filtre toupie 25 mm - Rose
INJ-TOUP28	Filtre toupie 28 mm - Bleue
INJ-TOUP33	Filtre toupie 33 mm - Bleue et Blanche
INJ-TOUPUN	toupie universelle expérimentale
SEX-DERTOY	dermyl toys experimental
SEX-GANFIS	gant noir pour fist expérimental
SEX-GELEAU	Gel intime a base d eau
SEX-GELTUB	Tube de Gel intime a base d eau
SEX-GELTUBSIL	Tube de gel intime a base de silicone
SEX-LININT	Lingette intime
SEX-PRESOF	Preservatif feminin
SEX-PRESOM	Preservatif masculin
SNI-RTPCAR	Carnet de Roule Ta Paille
SNI-SERPHY	Serum physiologique
